# Supplementary material for: miR-146a-5p Promotes Angiogenesis and Confers Trastuzumab Resistance in HER2+ Breast Cancer
Source: Cancers (Basel). 2023 Apr 4;15(7):2138. doi: 10.3390/cancers15072138 (PMC10093389; doi:10.3390/cancers15072138)
Supplement: Supplementary file 1 [file cancers-15-02138-s001.zip]

Archive with 1 entries (1 files):
- cancers-2153920-supplementary.pptx
